# Supplementary material for: Brief Exercise Increases Peripheral Blood NK Cell Counts without Immediate Functional Changes, but Impairs their Responses to ex vivo Stimulation
Source: Front Immunol. 2013 May 29;4:125. doi: 10.3389/fimmu.2013.00125 (PMC3665937; doi:10.3389/fimmu.2013.00125)
Supplement: Supplementary file 2 [file 39740_Seebach_DataSheet2.ZIP]

Archive with 9 entries (9 files):
- Fig 1.eps
- Fig 2.eps
- Fig 3.eps
- Fig 4.eps
- Fig 5.eps
- Fig 6.eps
- Suppl Fig 1.eps
- Suppl Fig 2.eps
- Suppl Fig 3.eps
